# Supplementary material for: Snakin-2 interacts with cytosolic glyceraldehyde-3-phosphate dehydrogenase 1 to inhibit sprout growth in potato tubers
Source: Hortic Res. 2022 Jan 19;9:uhab060. doi: 10.1093/hr/uhab060 (PMC8972991; doi:10.1093/hr/uhab060)
Supplement: Web_Material_uhab060 [file web_material_uhab060.zip]

Archive with 6 entries (6 files):
- Supplementary Table S1.docx
- Supplementary Table S2.docx
- Supplementary Table S3.docx
- Supplementary Table S4.docx
- Supplementary Table S5.docx
- upplementary Figure 1.docx
